# Supplementary material for: Reactive Oxygen Species Homeostasis Regulates Pistil Development and Pollination in Salix linearistipularis
Source: Plants (Basel). 2026 Jan 5;15(1):168. doi: 10.3390/plants15010168 (PMC12787920; doi:10.3390/plants15010168)
Supplement: Supplementary file 1 [file plants-15-00168-s001.zip › supplementary tables.xlsx]

## Sheet: Sheet1
Supplementary Table 1. GC Content and Error Rate of 9 RNA samples.
Replicates	Error%	Q20%	Q30%	GC%
S1_1	0.0118	98.88	96.39	44.57
S1_2	0.0118	98.88	96.41	44.68
S1_3	0.0118	98.88	96.45	44.54
S2_1	0.0118	98.88	96.41	44.56
S2_2	0.0118	98.89	96.47	44.53
S2_3	0.0117	98.91	96.55	44.6
S3_1	0.0117	98.91	96.55	44.48
S3_2	0.0118	98.89	96.47	44.48
S3_3	0.0117	98.91	96.52	44.49

## Sheet: Sheet2
Supplementary Table 2. qRT-PCR Primer Sequence.
Primer Name	Sequence (5' → 3')
DN32726_c0_g2	F：GCACGAGCCAATAGGTGTAGC
	R：TGTTGCCACAAGCTAATGCTG
DN12557_c0_g1	F：GCACAAATATGGGTCGCTGAT
	R：CAGATCATGCGTTCTCATAACTTCT
DN18311_c0_g1	F：GGGAGGCTAAGGGACAAACAC
	R：AATACTGGCAGGACCTGGTCAC
DN11788_c0_g1_i1	F：ACTGTCACCTCTGCCGCTGT
	R：ACTTCTTTCATTGAAGCCTTGATG
DN7087_c0_g2	F：ATTATGATCGCTCCAACTGCC
	R：CTGGATGTAGCCCATGAGGAT
DN10649_c0_g1	F：AAACCTCCGGCTTCAAACAAC
	R：TAGCAGCAAGTGACTGCAAGG

## Sheet: Sheet3
Supplementary Table 3. ROS fluorescence intensity during pistil development
S1	1.73	1.63	1.63	1.54	1.52	0.2	0.41	1.38	1	0.6	0.53	0.45
S2	2.83	2.38	2.32	2.27	2.26	2.25	1.74	2.17	2.1	2.03	3.79	3.71	3.94
S3	5.49	7.91	8.09	5.79	5.63	5.52	4.79	4.77	4.69	4.66	6.32	6.46	5.71

## Sheet: Sheet4
Supplementary Table 4. ROS fluorescence intensity in stigmas after pollination.
0 h	0.84	0.8	0.7	0.96	0.96	0.93	0.9	0.87	1.59	1.45
0.5 h	0.66	0.63	0.62	0.6	0.81	0.81	0.56	0.49	0.45	0.44	0.21	0.22
1 h	0.46	0.3	0.49	0.45	0.41	0.41	0.36	0.34	0.31	0.31	0.12	0.1
2 h	0.08	0.12	0.07	0.09	0.09	0.1	0.11	0.13	0.11	0.11	0.06	0.05

## Sheet: Sheet5
Supplementary Table 5. Pollen tube length at 0-12 h after pollination.
1h	2h	3h	4h	6h	8h	10h	12h
59.13	89.22	303.6	104.97	480.57	864.25	1848.39	2580.65
38.32	100.87	139.24	150.13	343.36	424.79	1667.27	2642.22
55.32	50.28	136.32	215.72	200.01	548.77	1551.25	2012.86
34.9	43.89	125.93	584.15	368.87	1179.68	1344.88	2064.66
42.48	120.23	131.9	212.86	456.12	1052.15	1713.96	1779.95
51.48	101.73	184.23	420.35	252.75	941.06	1407.48	2124.3
64.21	192.63	147.16	307.26	290.8	771.91	1463.64	2271.15
52.59	114.34	123.86	362.99	567.73	449.27	1864.71	1832.29
49.18	122.54	137.74	233.15	492.1	410.93	1896.62	1889.69
59.74	79.58	118.36	187.13	839.24	578.74	2437.62	2552.34
59.33	51.91	203.23	336.16	455.3	1034.15	1456.34	2769.41
33.83	85.76	147.71	453.11	232.79	1372.52	1610.23	2483.26
39.9	70.28	318.34	281.77	339.54	396.52	1315.65	2479.27
28.41	96.98	150.81	454.42	227.62	474.7	1357.82	3078.48
25.93	31.75	70.83	284.14	284.3	1194.77	1238.41	2438.84
26.79	54.64	148.25	581.68	612.48	594.15	1445.97	2440.52
26.48	99.92	91.95	125.87	329.7	694.39	1372.32	2415.39
30.7	63.05	73.93	356.63	591.53	981.52	1389.35	2143.41
22.37	72.89	181.19	437.82	444.89	1015.31	1427.16	2203.96
40.64	52.96	136.2	372.64	570.06	562.46	1129.8	2143.41
50.44	47.12	185.58	244.88	556.9	347.28	1287.85	2151.4
53.49	72.1	144.46	462.31	993.27	1290.24	1127.55	2255.25
25.52	81.57	203.49	211.1	186.25	1167.45	1256.51	2471.85
48.83	49.46	192.85	168.12	296.43	1161.82	1244.55	2573.36
28.13	49.09	149.02	417.21	485.91	504.24
27.21	22.61	229.15	236.02	384.91	496.69
27.56	52.01	76.26	146.04	394.79	375.15
26.61	68.61	115.19			363.46
24.96	93.94	121.49
25.22	100	117.52
25.43	113.38	96.46
33.48	113.41	171.6
	121.26	103.23
	105.16
	110.72

## Sheet: Sheet6
Supplementary Table 6. Relative fluorescence intensity of stigma after 1-h treatment with FeSO₄ and CaCl₂.
Mock	0.97	0.9	0.85	0.79	1.07	1.31	1.17	1.25	0.95	0.91	0.84
300 μM CaCl₂	1.4	1.55	1.81	1.59	1.08	1.07	1.81	1.62	1.31	1.09
300 μM FeSO₄	1.28	1.25	1.11	1.1	1.09	1.08	0.96	1.57	1.57	1.69	1.69

## Sheet: Sheet7
Supplementary Table 7. Number of pollen tubes in the stigma after treatment with FeSO₄ and CaCl₂ followed by 1-h pollination.
Mock	15	10	18	5	24	5	10	5	4
300 μM CaCl₂	0	0	5	0	0	2	5	3	5	0
300 μM FeSO₄	6	5	4	0	4	3	2	4	9

## Sheet: Sheet8
Supplementary Table 8. Length of pollen tubes in the stigma after treatment with FeSO₄ and CaCl₂.
Mock	300 μM CaCl₂	300 μM FeSO₄
40.64	29.81	22.23
50.44	28.95	43.23
20.32	27.18	33.47
53.49	25.3	36.34
25.52	22.02	28.48
48.83	20.31	20.1
64.35	32.13	35.37
59.33	19.92	36.5
33.83	20.18	43.21
39.9	22.7	34.02
28.41	26.23	19.08
35.86	57.01	41.55
29.18	31.77	19.02
67.21	39.75	36.98
34.8	19.55	21.95
60.75	19.71	31.19
45.14	35.93	16.86
67.67	22.47	28.4
30.06	21.02	45.68
28.96	22.71	36.55
20.51	18.06	24.15
33.27	20.9	31.08
30.24	40.42	36.52
42.48	26.17	38.39
51.48	18.86	34.46
64.21	17.65	33.44
18.21	31.16	33.75
27.33	30.04	24.48
64.66	28.31	26.51
43.7	25.46	24.07
34.24	20.46	24.67
52.59	26.91	28.8
49.18	28.24	41.15
59.74	38.98	28.54
23.92	47.68	24.96

## Sheet: Sheet9
Supplementary Table 9. Relative fluorescence intensity after 1-h ROS inhibitor treatment at various concentrations.
Mock	200 μM KI	300 μM KI	200 μM Na-Sa	300 μM Na-Sa	200 μM CuCl2	300 μM CuCl2
0.94	0.6	0.45	0.6	0.11	0.16	0.18
0.9	0.28	0.59	0.53	0.11	0.13	0.15
0.96	0.52	0.64	0.59	0.1	0.13	0.07
0.89	0.71	0.49	0.63	0.12	0.14	0.2
1.01	0.74	0.52	0.13	0.49	0.12	0.23
1.06	0.34	0.51	0.35	0.38	0.06	0.16
1.28	0.44	0.31	0.27	0.43	0.05	0.17
1.13	0.21	0.27	0.49	0.28	0.15	0.13
0.87	0.34	0.16	0.28	0.08	0.14	0.13
0.96	0.69	0.16	0.38	0.11	0.15	0.12
	0.57	0.1			0.1	0.43
	0.29				0.31
					0.32

## Sheet: Sheet10
Supplementary Table 10. Number of pollen tubes after treatment with a ROS inhibitor at various concentrations followed by 1-h pollination.
Mock	200 μM KI	300 μM KI	200 μM Na-Sa	300 μM Na-Sa	200 μM CuCl2	300 μM CuCl2
10	246	5	44	504	220	102
8	109	24	52	391	285	58
21	278	12	41	519	503	78
4	307	13	61	160	565	92
4	308	48	119	424	472	20
5	205	24	428	683	441	250
23	303	44	23	679	357	220
7	123	58	106	651	452	362
7	130	18	70	373	479	21
		56

[truncated: 4 more sheets: Sheet11, Sheet12, Sheet13, Sheet14]
